# Supplementary material for: Multi-Tissue Characterization of GILZ Expression in Dendritic Cell Subsets at Steady State and in Inflammatory Contexts
Source: Cells. 2021 Nov 13;10(11):3153. doi: 10.3390/cells10113153 (PMC8623566; doi:10.3390/cells10113153)
Supplement: Supplementary file 1 [file cells-10-03153-s001.zip]

Archive with 1 entries (1 files):
- cells-1419631-SI.pdf
